# Supplementary material for: A Flexible Ammonia Gas Sensor Based on a Grafted Polyaniline Grown on a Polyethylene Terephthalate Film
Source: Sensors (Basel). 2024 Jun 6;24(11):3695. doi: 10.3390/s24113695 (PMC11175204; doi:10.3390/s24113695)
Supplement: Supplementary file 1 [file sensors-24-03695-s001.zip]

Archive with 1 entries (1 files):
- sensors-3045969-supplementary.pdf
